# Supplementary material for: Particulate-steroid betamethasone added to ropivacaine in interscalene brachial plexus block for arthroscopic rotator cuff repair improves postoperative analgesia
Source: BMC Anesthesiol. 2016 Oct 4;16:84. doi: 10.1186/s12871-016-0251-9 (PMC5050572; doi:10.1186/s12871-016-0251-9)
Supplement: Additional file 1: — This is raw data of our clinical research. This file includes all our data of demographic data, primary outcome and secondary outcome. (XLS 33 kb) [file 12871_2016_251_MOESM1_ESM.xls]

## Sheet: Sheet1
group R=0 BR=1	number of anchor	Right/Left	age	sex	BMI	ASA	surgical time	fentanyl	nausea no=0yes=1	NRS POD0	NRS POD1	NRS POD2	NRS POD7	Diclofenac	Pentazocine	analgesia duration	motor block duration	sleep disturbance no=0yes=1
1	3	R	62	f	19.4771	1	2.08333	200	1	1	1	1	0	0	0	20.2	8.2	0
1	1	R	71	f	23.4897	2	0.866667	25	0	0	4	1	0	25	0	18.45	18.4167	0
1	3	R	59	f	24.1127	1	2.21667	100	0	1	2	2	1	0	0	11.8	11.8667	0
1	4	R	68	f	27.0258	2	1.9	100	0	1	1	1	1	0	0	25.75	4.11667	0
0	4	R	76	f	24.6399	2	2.46667	100	0	4	4	2	2	50	15	12.4167	9.41667	1
1	4	L	62	f	29.1363	2	3.06667	200	0	0	1	3	1	0	0	20.9167	20.9167	0
1	3	R	74	f	23.3726	1	1.23333	100	0	0	0	4	2	0	0	26.8833	15.3833	0
0	4	L	68	f	30.102	2	2.21667	150	0	4	2	3	2	25	0	14.8	3.5	1
1	3	L	56	f	17.5781	1	1.58333	100	0	1	2	1	1	25	0	15.6167	2.7	1
0	3	R	70	f	21.3675	1	1.48333	100	0	1	4	3	2	0	0	18.1667	2.16667	1
0	5	R	66	f	32.0461	2	2.2	200	0	2	5	2	1	25	0	14.3833	3.88333	1
0	2	R	71	f	24.653	2	2.01667	100	0	4	4	2	2	25	0	17.4333	9.43333	1
1	1	L	70	f	19.313	2	0.983333	100	0	1	3	1	0	0	0	17.5	14.4167	0
0	3	R	66	f	20.9774	1	1.75	100	0	3	2	1	1	0	0	13.1667	13.5667	0
1	3	R	75	f	25.2174	2	1.2	150	0	0	2	2	1	25	0	16.1667	11.1667	0
1	3	L	70	f	24.7737	2	1.58333	100	0	1	1	2	0	0	0	20.4167	6.75	0
1	4	R	64	f	18.1787	1	1.8	100	0	0	3	2	1	0	0	19.1	3.1	0
1	4	R	76	f	19.1746	2	1.85	100	0	0	0	4	2	25	0	23.4167	13.4167	0
1	1	L	52	f	24.2439	1	0.983333	100	0	1	2	3	0	0	0	16.5833	19.5833	0
0	1	R	65	f	31.5011	2	1.23333	100	0	0	2	1	1	0	0	22.4667	17.4667	0
1	3	L	63	f	21.3599	2	1.86667	100	1	4	2	1	1	50	0	14.95	11.45	1
1	3	R	67	f	19.8991	1	1.95	0	0	4	3.5	1	1	0	15	14.75	14.75	1
0	3	R	52	m	26.6155	1	1.55	100	0	0	2	3	1	50	0	23.4167	12.4167	0
0	3	R	61	m	26.3465	2	1.21667	100	0	4	2	2	2.5	0	15	11.7333	14.7333	1
0	4	L	63	m	21.6579	2	2.05	100	0	4	2	1	1	50	0	11.9167	8.21667	1
1	1	L	48	m	30.8479	2	1.25	200	0	0	1	1	1	0	0	17.9167	14.4167	0
1	4	R	60	m	24.7657	1	1.93333	200	0	1	1	1	0	0	0	26.9667	7.63333	0
0	4	R	58	m	22.0386	1	2.35	100	0	5	4	1	2	50	15	16.5	12.0833	1
0	3	L	61	m	30.4867	1	1.58333	100	0	1	5	2	2	50	15	15.9	3.4	0
0	3	L	44	m	22.921	1	1.5	100	0	5	3	2	1	50	0	10.7833	2.83333	0
0	1	R	59	m	27.2392	2	2.21667	200	0	5	3	1	1	50	0	17.4167	10.4167	1
0	4	R	75	m	22.5896	2	2.8	200	0	5	5	4	3	150	15	10.4167	13.6667	1
0	3	R	66	m	22.8625	2	1.55	200	0	3	3	3	2	50	0	13.3333	13.3333	1
1	3	R	52	m	26.2188	1	1.56667	150	0	0	3	2	0	0	0	20.4167	18.0667	0
0	3	R	72	m	23.8087	1	1.21667	100	0	0	2	2	1	50	0	14.8667	13.2	1
1	4	R	67	m	22.6562	1	1.75	100	0	0	0	1	0	0	0	22.15	9.15	0
0	4	R	25	m	24.5351	1	1.73333	200	0	3	2	0	1	50	15	13.3333	6.5	1
0	2	L	64	m	23.5294	1	1.95	100	0	3	3	3	2	50	0	10.45	10.45	1
1	1	R	60	m	24.6097	2	1.4	100	0	0	2	1	0	0	0	18.65	21.5833	0
0	4	L	69	m	24.8016	2	1.83333	100	0	4	3	2	2	50	15	11.6	3.26667	1
0	4	L	51	m	25.8645	1	2.4	100	0	3	3	3	2	50	0	8.16667	11.1667	1
1	2	L	65	m	22.2063	1	0.9	100	0	1	1	1	1	0	0	20.4167	18.65	0
0	3	L	65	m	27.1809	2	1.28333	0	0	5	3	3	4	150	15	11.45	11.95	1
1	3	R	67	m	22.231	1	1.28333	100	0	0	4	3	2	0	0	19.0333	16.0333	0
